# Supplementary material for: Novel cuproptosis-related genes C1QBP and PFKP identified as prognostic and therapeutic targets in lung adenocarcinoma
Source: Open Life Sci. 2025 Sep 30;20(1):20251142. doi: 10.1515/biol-2025-1142 (PMC12487765; doi:10.1515/biol-2025-1142)
Supplement: Supplementary Table 1 [file biol-2025-1142-sm1.xlsx]

## Sheet: Sheet1
Clinical details for datasets
Characteristics	TCGA(N=507)	GSE13213(N=117)	GSE31210(N=226)	GSE37745(N=106)	GSE68465(N=442)	GSE72094(N=398)
Age
<=65	239	78	176	57	231	118
>65	258	39	50	49	211	280
unknow	10
Gender
FEMALE	272	57	121	60	219	222
MALE	235	60	105	46	223	176
Stage
Stage I	272	79	168	70	\	254
Stage II	120	13	58	19	\	67
Stage III	81	25	0	13	\	57
Stage IV	26	0	0	4	\	15
unknow	8	0	0	0	\	5
T.Stage
T1	169	54	\	\	150	\
T2	271	50	\	\	251	\
T3	45	8	\	\	28	\
T4	19	5	\	\	11	\
unknow	3	0	\	\	2	\
M.Stage
M0	338	117	\	\	\	\
M1	25	0	\	\	\	\
unknow	144	0	\	\	\	\
N
N0	327	87	\	\	299	\
N1	95	8	\	\	87	\
N2	71	22	\	\	53	\
N3	2	0	\	\	0	\
unknow	12	0	\	\	3	\

## Sheet: Sheet2
Clinical details
Covariates	Type	Total	Test	Train	Pvalue
Age	<=65	239(47.14%)	78(51.66%)	161(45.22%)	0.18
Age	>65	258(50.89%)	70(46.36%)	188(52.81%)
Age	unknow	10(1.97%)	3(1.99%)	7(1.97%)
Gender	FEMALE	272(53.65%)	83(54.97%)	189(53.09%)	0.6983
Gender	MALE	235(46.35%)	68(45.03%)	167(46.91%)
Stage	Stage I	272(53.65%)	82(54.3%)	190(53.37%)	0.9462
Stage	Stage II	120(23.67%)	33(21.85%)	87(24.44%)
Stage	Stage III	81(15.98%)	25(16.56%)	56(15.73%)
Stage	Stage IV	26(5.13%)	8(5.3%)	18(5.06%)
Stage	unknow	8(1.58%)	3(1.99%)	5(1.4%)
T	T1	169(33.33%)	57(37.75%)	112(31.46%)	0.4931
T	T2	271(53.45%)	77(50.99%)	194(54.49%)
T	T3	45(8.88%)	12(7.95%)	33(9.27%)
T	T4	19(3.75%)	4(2.65%)	15(4.21%)
T	unknow	3(0.59%)	1(0.66%)	2(0.56%)
M	M0	338(66.67%)	96(63.58%)	242(67.98%)	0.9657
M	M1	25(4.93%)	7(4.64%)	18(5.06%)
M	unknow	144(28.4%)	48(31.79%)	96(26.97%)
N	N0	327(64.5%)	95(62.91%)	232(65.17%)	0.8376
N	N1	95(18.74%)	30(19.87%)	65(18.26%)
N	N2	71(14%)	21(13.91%)	50(14.04%)
N	N3	2(0.39%)	1(0.66%)	1(0.28%)
N	unknow	12(2.37%)	4(2.65%)	8(2.25%)
