# Supplementary material for: Novel cuproptosis-related genes C1QBP and PFKP identified as prognostic and therapeutic targets in lung adenocarcinoma
Source: Open Life Sci. 2025 Sep 30;20(1):20251142. doi: 10.1515/biol-2025-1142 (PMC12487765; doi:10.1515/biol-2025-1142)
Supplement: Supplementary Table 2 [file biol-2025-1142-sm2.xlsx]

## Sheet: merge
OXA1L
CDKN2A
TMEM191B
SOX2
AHR
TKT
LIPT1
DLAT
PDHB
LIAS
MBTPS1
MBTPS2
SCAP
FDX1
RPAP1
RPL3
UBAP2L
PDHA1
LDLR
CAPRIN1
ZFAT
IDH2
SAMM50
PITRM1
PGP
DLD
PRKDC
CERT1
TSC22D2
INTS6
TADA2A
MTF1
API5
C6orf136
GLS
CNN1
SLC16A1
ABCE1
MPC1
CLUH
MCUR1
AFG3L2
FZD8
MAU2
HAUS5
CEPT1
PCBP2
CIAO2A
REXO2
BRPF1
CCDC137
TPK1
EGLN1
RAD9A
COQ7
CHTOP
C1QBP
TRIM32
PRDM10
SLFN11
CENPJ
YEATS2
PFKP
TANK
RPUSD3
MRPL17
SGF29
COX11
NDUFS1
MRPL21
LARS2
MRPL41
POLG
MECR
QRSL1
MTG1
STARD7
FASTKD5
PDE12
TWNK
MRPL15
CLPP
MRPS25
CS
COX17
PDHX
CYCS
AASDHPPT
FAU
HARS2
SLC25A39
CDK1
LIPT2
GCLM
DNM1L
RPS27A
WARS2
MRPL36
C7orf26
MRPS33
RPL19
GFM1
NDUFA6
GCLC
SDHAF2
COX18
COX14
COA5
PTCD3
MRPS11
GATB
COX15
MRPL51
DHX15
ATL2
MFF
YARS2
UQCC2
NDUFA9
PPA2
NDUFB6
ELOB
MRPS7
SLC25A19
MRPS16
COX6B1
TARS2
COA6
EARS2
COPS5
CIAO1
RB1
GATC
GTPBP4
SARS2
NARS2
PARS2
UQCRC1
PRC1
NAPA
METTL17
TUBGCP4
MRPL53
CMPK1
FPGS
MARS2
NDUFAF6
MRM2
MRPS9
CENPW
ATPAF2
UBA2
MTO1
GPX4
PDZD4
CHCHD1
HSD17B10
RPL27
RRN3
TFAM
RPS25
MRPS14
IDH3A
UBE2I
RMND1
SHMT2
MRPL34
SLC25A51
HCCS
H2AC6
TRRAP
MRPS23
UQCR10
CSTF3
MRPL13
NDUFB10
TIMM9
MRRF
RPAIN
NDUFA8
CLPX
CYC1
RCC1L
COPZ1
MTERF1
IMP4
TUT1
COX7B
SSBP1
FARS2
NDUFS6
DBR1
MRPL2
MRPS30
RPUSD4
POT1
NDUFB9
POLR2K
SUPT16H
MRPS12
MRPS18A
GGPS1
SPATA5
NDUFB7
ATIC
N6AMT1
DDX20
DYNLRB1
RPLP0
MRPS2
WDR12
RUVBL2
CHMP4B
MRPL52
RSL1D1
SLC25A26
MRPL57
GNL3
COQ2
NDUFS2
TAF6L
ARMH3
PMVK
ALAS1
EXOC3
SLC25A32
MRPL12
MAN2C1
MRPS18B
DTYMK
NDUFV1
CDC16
KLF5
MRPL44
SRP54
ACD
PTPMT1
DARS1
NDUFB4
YAE1
DPH1
RPS19
GCSH
ATP5PD
CDC27
COX7C
ANKRD49
DYNC1LI2
TRAPPC11
MAD2L2
PET117
CCDC28B
MRPL16
MFN2
MRPL40
MCAT
COX4I1
MARCHF5
STK11
GADD45GIP1
NDUFB5
COPB2
NFYC
VPS45
MRPL30
MCMBP
GBF1
PSMD6
ZKSCAN5
NDUFA11
BUD31
KAT8
GTPBP6
NDUFA1
UQCRC2
HNRNPA2B1
NUBPL
EIF4G1
RPL28
PSMA6
DNTTIP2
TRAIP
NUP133
TOP1MT
IFT81
MCM5
PSMB5
KMT2A
PURG
HMBS
MRPS21
OSBPL9
NOP2
NRF1
CIT
VARS2
UQCC1
SNAPIN
GSS
MRPL14
CERS2
ZBTB11
USE1
SPDYE1
TAF4
HNRNPU
SLC7A5
RPL10A
NDUFS3
EPC2
MRPS22
POLR2B
GTF2B
ZNF365
PPIE
XRN1
MRPS18C
BRCA1
MTIF3
EIF3I
PHF5A
ACTR10
DOT1L
SURF6
U2SURP
LONP1
FOXM1
TEFM
ARHGEF39
UTP25
MDH2
MTBP
RPL7A
MRPL55
MRPS5
SYMPK
ENTPD3
NSF
ATP7B
PCGF6
FAM111A
TEDC1
ZNF341
PET100
NDUFB11
KIDINS220
DNAJC11

## Sheet: ElesclomolCu
gene	num	logfc	FDR	logFDR
OXA1L	3	-1.7625	0.000573202	3.24169
CDKN2A	4	-1.0521	0.000573202	3.24169
TMEM191B	1	-0.99999	0.000573202	3.24169
SOX2	4	-0.94481	0.000573202	3.24169
AHR	4	-0.90798	0.000573202	3.24169
TKT	4	-0.84353	0.000573202	3.24169
LIPT1	4	0.71486	0.000573202	3.24169
DLAT	4	0.76068	0.000573202	3.24169
PDHB	4	0.76656	0.000573202	3.24169
LIAS	4	1.1756	0.000573202	3.24169
MBTPS1	4	1.331	0.000573202	3.24169
MBTPS2	4	1.4814	0.000573202	3.24169
SCAP	4	1.9493	0.000573202	3.24169
FDX1	2	2.116	0.000573202	3.24169
RPAP1	1	3.9344	0.000573202	3.24169
RPL3	3	2.6016	0.00161213	2.7926
UBAP2L	4	0.74202	0.00214943	2.66768
PDHA1	3	0.77404	0.00214943	2.66768
LDLR	4	0.84781	0.00214943	2.66768
CAPRIN1	3	1.0719	0.00214943	2.66768
ZFAT	4	0.59704	0.00273578	2.56292
IDH2	4	1.0214	0.00273578	2.56292
SAMM50	3	1.6615	0.00411209	2.38594
PITRM1	4	-1.0269	0.00429898	2.36663
PGP	4	-0.88063	0.00429898	2.36663
DLD	3	1.2678	0.00429898	2.36663
PRKDC	4	-0.68579	0.00504026	2.29755
CERT1	4	0.54329	0.00504026	2.29755
TSC22D2	4	1.0975	0.00504026	2.29755
INTS6	4	0.951	0.00659179	2.181
TADA2A	4	0.83577	0.00693384	2.15903
MTF1	4	-1.1664	0.00703478	2.15275
API5	4	0.50207	0.00703478	2.15275
C6orf136	3	-1.3452	0.00733362	2.13468
GLS	3	-0.33613	0.00810669	2.09116
CNN1	4	0.64717	0.0126581	1.89763
SLC16A1	4	-1.0153	0.0156118	1.80655
ABCE1	4	1.2552	0.0156118	1.80655
MPC1	4	0.69477	0.0156529	1.80541
CLUH	3	-1.0277	0.0156911	1.80435
MCUR1	4	-1.7683	0.018629	1.72981
AFG3L2	4	1.2026	0.018629	1.72981
FZD8	4	-0.69895	0.0216903	1.66374
MAU2	4	0.88801	0.0216903	1.66374
HAUS5	4	1.1014	0.0223552	1.65062
CEPT1	4	0.54589	0.0244853	1.61109
PCBP2	4	-0.95693	0.0266895	1.57366
CIAO2A	4	-0.69744	0.0266895	1.57366
REXO2	4	-0.58313	0.0396463	1.4018
BRPF1	4	0.33443	0.0396463	1.4018
CCDC137	4	0.62153	0.0396463	1.4018
TPK1	4	0.66268	0.0396463	1.4018
EGLN1	3	0.85858	0.0396463	1.4018
RAD9A	4	1.5185	0.0396463	1.4018
COQ7	4	-0.78976	0.0397657	1.40049
CHTOP	4	0.69502	0.0397657	1.40049
C1QBP	4	-0.7928	0.0403669	1.39397
TRIM32	4	-0.52005	0.0403669	1.39397
PRDM10	4	0.7656	0.0403669	1.39397
SLFN11	4	0.10482	0.0408407	1.38891
CENPJ	4	0.86569	0.0441179	1.35539
YEATS2	4	0.77954	0.044793	1.34879
PFKP	3	-0.86557	0.0476919	1.32156
TANK	4	0.53313	0.0476919	1.32156

## Sheet: Cu-DDC
gene	num	logfc	FDR	logFDR
MTF1	4	-1.4915	0.000214951	3.66766
CDKN2A	4	-0.81318	0.000214951	3.66766
REXO2	4	0.50318	0.000214951	3.66766
RPUSD3	4	0.55871	0.000214951	3.66766
PDHA1	3	0.72575	0.000214951	3.66766
MRPL17	4	0.7419	0.000214951	3.66766
SGF29	4	0.75103	0.000214951	3.66766
COX11	4	0.77223	0.000214951	3.66766
NDUFS1	4	0.77806	0.000214951	3.66766
LIPT1	4	0.79029	0.000214951	3.66766
MRPL21	4	0.808	0.000214951	3.66766
LARS2	4	0.87731	0.000214951	3.66766
MRPL41	4	0.88082	0.000214951	3.66766
POLG	4	0.89673	0.000214951	3.66766
MECR	4	0.89958	0.000214951	3.66766
DLAT	4	0.90174	0.000214951	3.66766
QRSL1	4	0.9336	0.000214951	3.66766
MTG1	4	0.95131	0.000214951	3.66766
STARD7	4	0.95364	0.000214951	3.66766
FASTKD5	4	0.98534	0.000214951	3.66766
PDE12	4	1.0092	0.000214951	3.66766
TWNK	4	1.01	0.000214951	3.66766
MRPL15	4	1.0212	0.000214951	3.66766
CLPP	3	1.0417	0.000214951	3.66766
MRPS25	4	1.0455	0.000214951	3.66766
CS	4	1.047	0.000214951	3.66766
COX17	3	1.1324	0.000214951	3.66766
PDHX	3	1.1332	0.000214951	3.66766
CYCS	3	1.1339	0.000214951	3.66766
PDHB	4	1.1523	0.000214951	3.66766
AASDHPPT	4	1.1957	0.000214951	3.66766
FAU	4	1.2084	0.000214951	3.66766
HARS2	4	1.2207	0.000214951	3.66766
SLC25A39	4	1.3161	0.000214951	3.66766
CDK1	4	1.3194	0.000214951	3.66766
LIPT2	2	1.3493	0.000214951	3.66766
GCLM	4	1.4688	0.000214951	3.66766
DNM1L	4	1.4846	0.000214951	3.66766
LIAS	4	1.6754	0.000214951	3.66766
RPS27A	1	2.1434	0.000214951	3.66766
WARS2	4	0.71969	0.000614145	3.21173
MRPL36	4	0.90871	0.000614145	3.21173
GLS	3	-0.70812	0.000934534	3.02941
C7orf26	3	0.79273	0.000934534	3.02941
MRPS33	4	0.83518	0.000934534	3.02941
RPL19	2	1.9892	0.000934534	3.02941
GFM1	4	0.67987	0.00118014	2.92807
NDUFA6	4	0.82878	0.00118014	2.92807
GCLC	4	0.84207	0.00118014	2.92807
SDHAF2	4	0.85921	0.00118014	2.92807
COX18	2	0.89344	0.00118014	2.92807
COX14	4	0.70285	0.00128971	2.88951
COA5	3	0.71333	0.00128971	2.88951
PTCD3	4	0.8265	0.00128971	2.88951
MRPS11	4	0.83274	0.00128971	2.88951
GATB	4	0.83531	0.00128971	2.88951
COX15	3	1.0415	0.00128971	2.88951
MRPL51	4	1.2871	0.00128971	2.88951
DHX15	4	1.6331	0.00128971	2.88951
ATL2	2	2.1402	0.00128971	2.88951
MFF	4	0.74402	0.00152545	2.8166
YARS2	4	0.86319	0.00152545	2.8166
UQCC2	4	0.63719	0.00164373	2.78417
NDUFA9	3	0.77652	0.00164373	2.78417
PPA2	4	0.78638	0.00164373	2.78417
NDUFB6	4	0.80279	0.00164373	2.78417
BRPF1	4	0.8095	0.00164373	2.78417
ELOB	4	1.7232	0.00164373	2.78417
MRPS7	4	0.63712	0.00171958	2.76458
SLC25A19	4	0.67323	0.00171958	2.76458
MRPS16	4	0.78566	0.00171958	2.76458
COX6B1	4	0.92828	0.00171958	2.76458
TARS2	4	0.93974	0.00171958	2.76458
DLD	3	1.0121	0.00171958	2.76458
COA6	3	1.0399	0.00171958	2.76458
EARS2	4	1.0471	0.00187394	2.72724
COPS5	3	1.1841	0.00187394	2.72724
CIAO1	4	1.3909	0.00187394	2.72724
RB1	3	-0.54281	0.00201683	2.69533
GATC	3	1.1641	0.00201683	2.69533
GTPBP4	4	1.8149	0.00201683	2.69533
SARS2	3	0.93092	0.0021754	2.66246
NARS2	3	0.9656	0.0021754	2.66246
PARS2	4	0.82134	0.00235421	2.62815
UQCRC1	4	0.60947	0.00247068	2.60718
PRC1	4	0.88051	0.00247068	2.60718
NAPA	2	1.1216	0.00247068	2.60718
METTL17	3	0.79888	0.0026084	2.58363
TUBGCP4	3	1.0937	0.0026084	2.58363
MRPL53	4	0.65855	0.00268111	2.57169
YEATS2	4	0.93874	0.00268111	2.57169
CMPK1	4	1.098	0.00268111	2.57169
FPGS	3	1.6118	0.00268111	2.57169
MARS2	4	0.9913	0.00283552	2.54737
NDUFAF6	4	0.55167	0.00303969	2.51717
MRM2	3	0.69544	0.00303969	2.51717
MRPS9	4	0.70588	0.00303969	2.51717
CENPW	3	0.96064	0.00303969	2.51717
AFG3L2	4	0.98544	0.00303969	2.51717
ATPAF2	4	0.75379	0.00331997	2.47887
UBA2	4	0.7689	0.00331997	2.47887
MTO1	4	0.7543	0.00342264	2.46564
GPX4	3	1.0293	0.00342264	2.46564
PDZD4	4	-0.54297	0.00388569	2.41053
CHCHD1	4	0.72328	0.00401233	2.3966
HSD17B10	3	0.83177	0.00409821	2.38741
RPL27	3	1.1074	0.00409821	2.38741
RRN3	3	1.2978	0.00421936	2.37475
MPC1	4	0.6606	0.0048118	2.31769
TFAM	4	0.84608	0.0048799	2.31159
RPS25	2	2.1334	0.0048799	2.31159
MRPS14	4	1.0006	0.00529686	2.27598
IDH3A	4	1.0921	0.00550566	2.25919
UBE2I	4	1.2692	0.00550566	2.25919
RMND1	4	0.53877	0.00575642	2.23985
SHMT2	4	0.6443	0.00575642	2.23985
MRPL34	4	0.80084	0.00575642	2.23985
SLC25A51	2	0.9277	0.00575642	2.23985
HCCS	4	0.48377	0.00580367	2.2363
H2AC6	3	0.8936	0.00580367	2.2363
TRRAP	3	0.79369	0.00618198	2.20887
SLFN11	4	0.21358	0.00636111	2.19647
MRPS23	4	0.70035	0.00636111	2.19647
UQCR10	4	0.78063	0.00658721	2.1813
CSTF3	4	0.87727	0.00667198	2.17575
MRPL13	4	0.66618	0.00670245	2.17377
NDUFB10	4	0.74919	0.00670245	2.17377
TIMM9	4	0.85384	0.00678433	2.16849
MRRF	4	0.67148	0.00713158	2.14681
RPAIN	3	0.53487	0.00741669	2.12979
NDUFA8	3	0.76337	0.00741669	2.12979
CLPX	4	0.85083	0.00788143	2.1034
CYC1	4	0.82091	0.00802049	2.0958
RCC1L	2	1.5474	0.00802049	2.0958
COPZ1	3	1.426	0.00834315	2.07867
MTERF1	3	0.64706	0.00866029	2.06247
IMP4	4	0.99808	0.00866029	2.06247
TUT1	4	1.0578	0.00866029	2.06247
COX7B	2	0.80274	0.00872183	2.05939
SSBP1	3	1.1473	0.00902796	2.04441
FARS2	3	0.81649	0.00908579	2.04164
NDUFS6	4	0.69984	0.00938505	2.02756
DBR1	3	-0.16	0.0094398	2.02504
MRPL2	4	0.69538	0.00973244	2.01178
MRPS30	4	0.7267	0.00981791	2.00798
RPUSD4	4	0.73309	0.00981791	2.00798
POT1	4	0.76108	0.00981791	2.00798
FDX1	2	1.0253	0.00981791	2.00798
COQ7	4	0.60593	0.0100984	1.99575
NDUFB9	4	0.81347	0.0102384	1.98977
POLR2K	4	0.87638	0.0102384	1.98977
SUPT16H	4	1.1165	0.0102384	1.98977
MRPS12	4	0.78429	0.0105522	1.97666
HAUS5	4	1.0013	0.0105522	1.97666
MRPS18A	4	0.73706	0.010595	1.9749
GGPS1	3	1.3593	0.0106372	1.97317
SPATA5	4	0.85746	0.0111173	1.954
NDUFB7	4	0.6011	0.0111936	1.95103
ATIC	3	0.71206	0.0111936	1.95103
N6AMT1	4	0.73567	0.0113751	1.94405
DDX20	4	1.1626	0.0113751	1.94405
DYNLRB1	4	0.80288	0.0113765	1.94399
RPLP0	4	1.0576	0.0113765	1.94399
MRPS2	3	1.12	0.0113765	1.94399
WDR12	3	1.3984	0.0116204	1.93478
RUVBL2	4	0.88395	0.0116872	1.93229
CHMP4B	4	0.89844	0.0116872	1.93229
MRPL52	3	0.76237	0.0126412	1.89821
RSL1D1	4	0.50846	0.0133803	1.87353
OXA1L	3	-0.87231	0.0136468	1.86497
SLC25A26	4	0.61283	0.0136468	1.86497
MRPL57	4	1.1787	0.0136468	1.86497
GNL3	4	1.2821	0.0136674	1.86431
COQ2	4	0.72062	0.0138853	1.85744
NDUFS2	3	0.80048	0.0139042	1.85686
TAF6L	4	0.4932	0.0139598	1.85512
ARMH3	4	0.65949	0.0139598	1.85512
PMVK	3	1.0171	0.0139598	1.85512
ALAS1	4	0.54253	0.0140738	1.85159
EXOC3	4	0.64241	0.0143778	1.84231
MCUR1	4	-1.332	0.0144884	1.83898
SLC25A32	4	0.79846	0.0150817	1.82155
MRPL12	3	1.0227	0.0150817	1.82155
MAN2C1	4	0.442	0.0152803	1.81587
MRPS18B	4	0.51875	0.0154765	1.81033
DTYMK	4	0.66769	0.0154856	1.81007
NDUFV1	3	0.71394	0.0156947	1.80425
CDC16	4	0.90508	0.0156947	1.80425
KLF5	4	0.93562	0.0156947	1.80425
MRPL44	4	0.75959	0.0160646	1.79413
SRP54	4	0.75883	0.0164307	1.78434
ACD	4	0.57494	0.0166139	1.77953
PTPMT1	4	0.78005	0.0167948	1.77483
DARS1	4	0.97944	0.0174177	1.75901
NDUFB4	3	0.48649	0.0181123	1.74203
YAE1	3	0.7761	0.0181123	1.74203
DPH1	3	0.82096	0.0181123	1.74203
RPS19	4	0.98051	0.0186083	1.73029
GCSH	2	1.0253	0.0186083	1.73029
ATP5PD	2	1.1987	0.0186083	1.73029
CDC27	2	1.3792	0.0186083	1.73029
COX7C	4	0.87087	0.0199628	1.69978
ANKRD49	3	0.88343	0.0201037	1.69672
RPL3	3	1.0725	0.0201037	1.69672
DYNC1LI2	4	0.62293	0.0201597	1.69552
TRAPPC11	4	0.7469	0.0201597	1.69552
CAPRIN1	3	0.84787	0.0209757	1.67828
MAD2L2	3	0.77123	0.0210407	1.67694
PET117	2	0.98887	0.0229144	1.63989
CCDC28B	4	0.55141	0.023664	1.62591
MRPL16	3	0.61819	0.023664	1.62591
MFN2	4	0.69175	0.023664	1.62591
MRPL40	3	0.796	0.023664	1.62591
EGLN1	3	1.1423	0.023664	1.62591
MCAT	4	0.63771	0.0248791	1.60417
COX4I1	3	1.2962	0.0248791	1.60417
MARCHF5	4	0.74952	0.0253229	1.59649
STK11	4	0.92239	0.0253229	1.59649
GADD45GIP1	4	1.0622	0.0253229	1.59649
NDUFB5	3	0.9319	0.0255199	1.59312
COPB2	3	1.0845	0.0266502	1.5743
NFYC	3	0.63994	0.0270284	1.56818
VPS45	3	1.3761	0.0270284	1.56818
MRPL30	4	0.61975	0.0281354	1.55075
MCMBP	4	0.80002	0.0289273	1.53869
GBF1	4	0.59939	0.0299041	1.52427
MBTPS1	4	0.80267	0.0299041	1.52427
PSMD6	4	0.98533	0.0299041	1.52427
ZKSCAN5	3	-0.60125	0.0312002	1.50584
NDUFA11	3	0.92605	0.0312145	1.50564
BUD31	4	0.6673	0.0316753	1.49928
KAT8	3	0.37973	0.0317721	1.49795
GTPBP6	4	0.67633	0.0317721	1.49795
SOX2	4	-0.54825	0.0317882	1.49773
NDUFA1	4	0.4876	0.0317882	1.49773
UQCRC2	4	0.66303	0.0317882	1.49773
HNRNPA2B1	4	0.67506	0.0317882	1.49773
NUBPL	3	0.71861	0.0317882	1.49773
EIF4G1	4	0.88411	0.0317882	1.49773
RPL28	4	1.1733	0.0317882	1.49773
PSMA6	2	1.6755	0.0317882	1.49773
DNTTIP2	4	0.48838	0.0322244	1.49182
TRAIP	4	0.63076	0.0323047	1.49073
NUP133	3	0.7753	0.0324537	1.48874
TOP1MT	3	0.85725	0.032462	1.48862
IFT81	3	-0.93483	0.0325391	1.48759
MCM5	4	0.90922	0.0333125	1.47739
PSMB5	4	0.79336	0.0333868	1.47643
KMT2A	2	0.76052	0.0342198	1.46572
PURG	3	-0.94884	0.0347703	1.45879
HMBS	4	0.69199	0.0354461	1.45043
MRPS21	3	0.77315	0.0354461	1.45043
OSBPL9	2	1.2102	0.0354461	1.45043
NOP2	2	1.9007	0.0362534	1.44065
NRF1	3	0.86234	0.0373261	1.42799
CIT	4	0.71404	0.0375581	1.4253
VARS2	4	0.92706	0.0375581	1.4253
UQCC1	3	1.0638	0.0375581	1.4253
SNAPIN	4	0.44043	0.037666	1.42405
GSS	4	0.53883	0.037666	1.42405
MRPL14	3	0.88943	0.0384443	1.41517
CERS2	3	0.93391	0.0386255	1.41313
ZBTB11	4	0.44787	0.0386583	1.41276
USE1	3	0.85273	0.0386583	1.41276
SPDYE1	3	0.55272	0.0392259	1.40643
TAF4	4	0.39412	0.0400486	1.39741
HNRNPU	3	-0.13426	0.0406713	1.39071
SLC7A5	4	0.69803	0.041225	1.38484
SCAP	4	1.0076	0.0420032	1.37672
RPL10A	3	1.2459	0.0420032	1.37672
NDUFS3	4	0.47052	0.0420102	1.37665
EPC2	4	0.70117	0.0420102	1.37665
MRPS22	4	0.46649	0.0424857	1.37176
POLR2B	4	0.84607	0.0433648	1.36286
GTF2B	3	0.90447	0.0433648	1.36286
AHR	4	-0.43886	0.0447401	1.3493
ZNF365	4	0.33825	0.0447401	1.3493
PPIE	4	0.47296	0.0447401	1.3493
XRN1	4	0.51783	0.0447401	1.3493
MRPS18C	4	0.56506	0.0447401	1.3493
BRCA1	4	0.56981	0.0447401	1.3493
MTIF3	4	0.65252	0.0447401	1.3493
EIF3I	4	0.68142	0.0447401	1.3493
PHF5A	4	0.90019	0.0447401	1.3493
ACTR10	2	1.3572	0.0447401	1.3493
DOT1L	4	0.62254	0.0449079	1.34768
SURF6	4	0.8954	0.0449079	1.34768
U2SURP	4	0.78957	0.045169	1.34516
LONP1	4	0.49625	0.0457473	1.33963
FOXM1	4	0.80893	0.0457473	1.33963
TEFM	3	0.58294	0.0457487	1.33962
ARHGEF39	4	0.63681	0.0457487	1.33962
UTP25	3	1.1103	0.0457487	1.33962
MDH2	3	0.67929	0.0459626	1.3376
MTBP	3	1.4005	0.0459626	1.3376
RPL7A	3	0.36951	0.0461531	1.3358
MRPL55	2	0.64488	0.0461531	1.3358
MRPS5	4	0.69794	0.0461531	1.3358
SYMPK	2	1.0154	0.0461531	1.3358
ENTPD3	3	-0.70449	0.0471611	1.32642
NSF	4	0.82317	0.0471611	1.32642
ATP7B	4	-0.71411	0.0472323	1.32576
PCGF6	4	0.41443	0.0481547	1.31736
FAM111A	3	-1.2305	0.0490711	1.30917
TEDC1	3	0.54821	0.0494386	1.30593
ZNF341	3	0.63233	0.0494386	1.30593
PET100	3	0.66761	0.0494386	1.30593
NDUFB11	3	0.7826	0.0494386	1.30593
KIDINS220	4	0.8144	0.0494524	1.30581
DNAJC11	3	1.0258	0.0494524	1.30581
