# Supplementary material for: Novel cuproptosis-related genes C1QBP and PFKP identified as prognostic and therapeutic targets in lung adenocarcinoma
Source: Open Life Sci. 2025 Sep 30;20(1):20251142. doi: 10.1515/biol-2025-1142 (PMC12487765; doi:10.1515/biol-2025-1142)
Supplement: Supplementary Table 3 [file biol-2025-1142-sm3.xlsx]

## Sheet: Sheet1
Gene	HR	HR.95L	HR.95H	pvalue
MBTPS2	1.4365	1.13304	1.82124	0.00277569
PDHA1	1.34177	1.02172	1.76208	0.0344696
SAMM50	1.69125	1.25192	2.28474	0.000617005
PGP	1.34441	1.05278	1.71681	0.0176786
DLD	1.35198	1.05484	1.73283	0.0172383
PRKDC	1.21403	1.0347	1.42444	0.0173943
TSC22D2	1.25272	1.05253	1.49098	0.0112031
SLC16A1	1.22341	1.1126	1.34525	3.14749e-05
ABCE1	1.36653	1.07487	1.73733	0.0107899
MPC1	0.764701	0.602722	0.97021	0.0271757
CLUH	1.23032	1.00271	1.5096	0.0470428
PCBP2	1.53147	1.10378	2.12489	0.0107445
REXO2	1.31322	1.00437	1.71706	0.0463913
CCDC137	1.47567	1.17351	1.85564	0.000872491
EGLN1	1.43967	1.17145	1.7693	0.000531542
C1QBP	1.38024	1.12325	1.69602	0.00217228
PFKP	1.30841	1.15276	1.48508	3.18459e-05
RPUSD3	1.33306	1.00223	1.7731	0.0482381
MRPL17	1.48496	1.13826	1.93727	0.00356155
SGF29	0.742391	0.564403	0.976508	0.0331764
MRPL21	1.32312	1.0611	1.64984	0.0128953
TWNK	1.28495	1.04709	1.57685	0.016371
MRPL15	1.42437	1.18011	1.71919	0.000228325
PDHX	1.3156	1.02321	1.69155	0.0324442
CYCS	1.55871	1.25613	1.93418	5.55839e-05
CDK1	1.28563	1.13984	1.45006	4.28831e-05
GCLM	1.15167	1.00949	1.31388	0.0356915
DNM1L	1.36519	1.08644	1.71544	0.00755133
WARS2	1.46431	1.1103	1.93119	0.00691346
GFM1	1.43632	1.1001	1.8753	0.00778854
NDUFA6	1.30045	1.01298	1.66951	0.0392909
GCLC	1.13837	1.04524	1.23979	0.00291874
MRPS11	1.61754	1.17459	2.22752	0.00322276
MRPL51	1.64732	1.26575	2.14393	0.000204872
MFF	1.4719	1.16029	1.8672	0.00144813
YARS2	1.55896	1.23722	1.96437	0.000166616
ELOB	1.31466	1.04	1.66185	0.0221412
MRPS7	1.30572	1.00268	1.70034	0.04772
MRPS16	1.48785	1.12441	1.96877	0.00542713
COX6B1	1.31594	1.07375	1.61276	0.00815227
COA6	1.42262	1.17609	1.72081	0.000282852
GTPBP4	1.2964	1.0467	1.60566	0.0174003
UQCRC1	1.46372	1.07869	1.9862	0.0144325
PRC1	4.45999	1.87828	10.5903	0.000702481
MRPS9	1.42594	1.09309	1.86014	0.00888934
CENPW	1.19898	1.05951	1.35681	0.00402664
UBA2	1.42036	1.14189	1.76672	0.00162311
TFAM	1.43146	1.12567	1.82032	0.00343965
HCCS	1.48862	1.13199	1.95759	0.00440985
H2AC6	1.12872	1.00235	1.27102	0.0456485
MRPL13	1.36136	1.12461	1.64795	0.00155244
NDUFB10	1.35341	1.01052	1.81265	0.0423392
TIMM9	1.40753	1.08237	1.83036	0.010754
NDUFA8	1.4399	1.09292	1.89705	0.009554
CYC1	1.25223	1.03872	1.50961	0.0183578
RCC1L	1.55326	1.14734	2.10279	0.00438147
COPZ1	1.76469	1.28411	2.42513	0.000462398
IMP4	1.60945	1.17286	2.20856	0.00320364
SSBP1	1.54157	1.17074	2.02985	0.0020504
NDUFS6	1.2303	1.00742	1.50248	0.042106
POLR2K	1.30217	1.02602	1.65266	0.0299163
MRPS12	1.40432	1.15321	1.71012	0.000729906
SPATA5	1.40173	1.11711	1.75886	0.00354162
ATIC	1.55537	1.21306	1.99426	0.000495846
RPLP0	1.28652	1.04766	1.57983	0.016202
MRPS2	1.53884	1.17759	2.01089	0.00159135
RUVBL2	1.61992	1.24257	2.11186	0.00036372
MRPL52	1.37606	1.08392	1.74695	0.00874686
RSL1D1	1.33423	1.03644	1.71757	0.0252379
COQ2	1.3701	1.04596	1.79469	0.0222413
NDUFS2	1.49577	1.12859	1.98242	0.0050836
MRPL12	1.29399	1.09515	1.52894	0.00246401
DTYMK	1.48919	1.21769	1.82123	0.000105385
KLF5	1.25231	1.08229	1.44903	0.00250952
MRPL44	1.69757	1.24836	2.30842	0.000739596
DARS1	1.59914	1.21607	2.1029	0.000779277
NDUFB4	1.42165	1.11323	1.81551	0.00480717
RPS19	1.28955	1.06419	1.56262	0.00946356
ATP5PD	1.36318	1.02373	1.81518	0.0339677
CDC27	1.42665	1.09565	1.85765	0.00833443
MRPL16	1.59848	1.15611	2.21012	0.00454722
MCAT	1.40179	1.05547	1.86173	0.0196543
GADD45GIP1	1.24691	1.00326	1.54972	0.0466679
NDUFB5	1.31574	1.04468	1.65714	0.0197355
COPB2	1.37685	1.04897	1.80723	0.021198
MRPL30	1.39386	1.05403	1.84325	0.019856
HNRNPA2B1	1.53883	1.13388	2.08841	0.00566861
EIF4G1	1.42298	1.14946	1.76158	0.00119985
RPL28	1.26139	1.01108	1.57368	0.0396274
DNTTIP2	1.48733	1.14634	1.92974	0.00280877
MCM5	1.45937	1.20246	1.77116	0.000130142
PSMB5	1.57256	1.24038	1.9937	0.000184507
HMBS	1.31594	1.06152	1.63135	0.0122591
GSS	1.46265	1.12903	1.89484	0.00399243
HNRNPU	1.39694	1.05521	1.84933	0.0195204
SLC7A5	1.19635	1.0678	1.34038	0.0019943
MRPS22	1.34571	1.01846	1.77812	0.036741
BRCA1	1.21787	1.04933	1.41347	0.00949646
EIF3I	1.43747	1.06579	1.93877	0.017437
PHF5A	1.42382	1.13588	1.78474	0.0021749
U2SURP	1.34016	1.0556	1.70144	0.0162043
FOXM1	1.25989	1.13239	1.40175	2.19755e-05
ARHGEF39	1.30335	1.08559	1.56479	0.00450542
MDH2	1.48714	1.15902	1.90817	0.00180714
MTBP	1.30498	1.06446	1.59985	0.0104372
MRPS5	1.52318	1.11115	2.088	0.00892477
SYMPK	1.3481	1.08729	1.67148	0.00647255
TEDC1	1.25922	1.03274	1.53537	0.0227017
PET100	0.714924	0.514846	0.992756	0.0451378
