# Supplementary material for: Novel cuproptosis-related genes C1QBP and PFKP identified as prognostic and therapeutic targets in lung adenocarcinoma
Source: Open Life Sci. 2025 Sep 30;20(1):20251142. doi: 10.1515/biol-2025-1142 (PMC12487765; doi:10.1515/biol-2025-1142)
Supplement: Supplementary Table 4 [file biol-2025-1142-sm4.xlsx]

## Sheet: Sheet1
Protein concentration
Sample number	OD vaule	protein concentration（gprot）
A549	0.222	4.71156
A549-siC1QBP	0.199	3.88402
A549-siPFKP	0.208	4.20784
