# Supplementary material for: Novel cuproptosis-related genes C1QBP and PFKP identified as prognostic and therapeutic targets in lung adenocarcinoma
Source: Open Life Sci. 2025 Sep 30;20(1):20251142. doi: 10.1515/biol-2025-1142 (PMC12487765; doi:10.1515/biol-2025-1142)
Supplement: Supplementary Table 5 [file biol-2025-1142-sm5.xlsx]

## Sheet: Sheet1
Cell copper concentration
	OD vaule	OD value - blank well OD value	Copper concentration（μmol/gprot）
A549	0.107	0.05	2.36116
A549	0.095	0.038	1.78991
A549	0.093	0.036	1.69471
A549	0.108	0.051	2.40877
A549	0.099	0.042	1.98033
A549	0.089	0.032	1.50429
si-C1QBP	0.131	0.074	4.25316
si-C1QBP	0.132	0.075	4.31094
si-C1QBP	0.129	0.072	4.13758
si-PFKP	0.14	0.083	4.40957
si-PFKP	0.138	0.081	4.3028
si-PFKP	0.144	0.087	4.6231
