# Supplementary material for: Novel cuproptosis-related genes C1QBP and PFKP identified as prognostic and therapeutic targets in lung adenocarcinoma
Source: Open Life Sci. 2025 Sep 30;20(1):20251142. doi: 10.1515/biol-2025-1142 (PMC12487765; doi:10.1515/biol-2025-1142)
Supplement: Supplementary Table 6 [file biol-2025-1142-sm6.xlsx]

## Sheet: Sheet1
CCK8
	A549	A549-siC1QBP	A549-siPFKP	blank well
OD vaule	1.639	1.264	1.021	0.033
	1.594	1.054	1.015	0.034
	1.351	1.279	0.958	0.034
	1.742	1.153	0.926	0.036
	1.269	1.148	0.904	0.034
mean value	1.519	1.18	0.965	0.034
viability	1	0.7714	0.6268	0
Inhibitory	0	0.2286	0.3732	1
